# Supplementary material for: Effects of passive, active, and mixed playing strategies on external and internal loads in female tennis players
Source: PLoS One. 2020 Sep 22;15(9):e0239463. doi: 10.1371/journal.pone.0239463 (PMC7508371; doi:10.1371/journal.pone.0239463)
Supplement: S1 Dataset — (XLSX) [file pone.0239463.s001.xlsx]

## Sheet: Participants
Age (y)	Height (cm)	Mass (kg)	Fat (%)	Ranking (1-23)	Tournaments (n)	Tennis training (n)	Physical training (n)
39	161	55.1	21.8	3	18	3	2
23	178	59.7	20.1	6	30	2	2
25	166	63.1	21.7	5	16	2	2
29	162	58.8	23.6	2	12	2	2
20	164	66.6	27.9	10	12	3	1
23	164	64.6	26.5	9	12	1	1
20	179	67.6	20	5	12	4	2
25	170	59.6	21	12	12	1	2
20	166	54.4	17.8	1	40	6	3
24	158	56.3	22	7	20	3	2
21	172	65	26.5	6	12	1	1
26	169	61.3	19.7	3	30	3	2

## Sheet: Incremental running test
Plateau (n)	RER (VCO2/VO2)	Lactate (mmol/l)	RPE (6-20)	VO2max (ml/kg/min)	Metabolic power threshold (W/kg)	Maximal heart rate (bpm)	Heart rate threshold (bpm)
yes	1.27	11.5	20	45.19	15.7456	185	157.25
no	1.17	8.7	18	39.03	13.5993	182	154.7
no	1.23	9.4	18	39.78	13.8606	193	164.05
no	1.28	9.2	19	41.16	14.3415	191	162.35
yes	1.21	12.2	20	39.19	13.6551	183	155.55
no	1.1	9.3	19	32.35	11.2718	189	160.65
yes	1.18	6.5	16	39.5	13.7631	185	157.25
yes	1.36	12.8	20	40.94	14.2648	184	156.4
no	1.18	10.6	20	47.43	16.5261	199	169.15
yes	1.26	12.6	20	42.63	14.8537	205	174.25
no	1.23	10.3	18	36.62	12.7596	199	169.15
no	1.16	10.3	18	47.31	16.4843	190	161.5

## Sheet: External loads
Both own (control)								Both passive								Mixed passive								Both active								Mixed active
Total distance (m)	Low speed (m)	High speed (m)	Low acc (m)	High acc (m)	Low dec (m)	High dec (m)	Player load	Total distance (m)	Low speed (m)	High speed (m)	Low Acc (m)	High acc (m)	Low dec (m)	High dec (m)	Player load	Total distance (m)	Low speed (m)	High speed (m)	Low acc (m)	High acc (m)	Low dec (m)	High dec (m)	Player load	Total distance (m)	Low speed (m)	High speed (m)	Low acc (m)	High acc (m)	Low dec (m)	High dec (m)	Player load	Total distance (m)	Low speed (m)	High speed (m)	Low acc (m)	High acc (m)	Low dec (m)	High dec (m)	Player load
381	381	0	251	9	99	7	53.8887	358	358	0	222	19	92	5	62.8389	399	399	9	236	15	113	9	50.4148	384	378	6	231	14	107	6	48.6204	422	411	11	254	16	127	7	53.0104
380	374	6	232	13	120	4	49.7794	508	489	19	327	26	135	7	63.0873	365	390	14	238	12	119	15	48.9616	379	379	0	227	7	123	2	47.7576	352	346	6	208	12	110	4	49.1905
486	480	6	289	16	157	6	58.0696	425	421	4	256	22	122	5	74.7769	450	453	7	280	15	133	6	54.9606	383	383	0	239	7	109	3	52.7091	389	382	7	240	13	119	4	54.0497
374	374	0	233	9	111	4	48.6889	483	479	3	307	14	140	6	64.0991	454	449	5	289	14	130	8	50.2961	477	469	8	289	13	152	5	50.0503	465	462	3	289	11	138	6	53.1489
372	372	0	229	12	109	3	49.3106	383	383	0	237	16	101	7	63.9505	448	436	12	274	21	122	10	50.8511	407	403	4	249	17	121	5	43.2342	407	404	3	238	16	130	5	55.5459
435	435	0	257	12	128	4	49.3722	502	496	6	321	16	139	8	50.922	480	435	5	285	19	136	13	46.6098	452	446	6	287	15	128	5	44.3257	431	431	0	271	11	123	4	44.4557
360	357	3	221	7	103	4	55.8499	441	437	4	266	22	113	7	80.7211	378	362	18	235	14	103	8	55.4232	312	308	4	187	8	85	4	58.6655	323	323	0	198	9	88	3	59.4895
406	397	9	262	13	111	7	47.8495	321	319	2	192	16	92	4	47.2045	409	394	9	269	10	114	10	47.2225	379	370	9	239	11	105	7	43.8265	407	392	15	271	12	109	8	46.5027
376	376	0	236	11	103	4	61.9578	482	475	10	308	20	132	9	81.9069	387	383	4	253	11	100	6	65.711	403	396	6	255	13	107	6	60.073	410	400	10	253	14	109	6	61.7476
304	304	0	191	4	79	3	49.8055	316	316	0	196	13	77	3	59.8465	382	362	11	220	4	111	14	51.7487	387	384	3	242	8	117	4	52.1289	382	373	8	231	7	100	6	56.9684
318	318	0	189	7	88	3	42.3055	392	392	0	238	12	106	6	53.0824	389	416	13	238	11	107	12	44.5006	279	279	0	176	5	79	2	37.8486	373	369	4	220	11	114	4	51.4867
558	539	19	336	22	175	14	63.1976	460	454	6	275	19	137	3	73.8377	508	441	27	255	26	147	15	62.3826	525	514	11	321	22	157	11	56.327	445	437	8	276	15	123	8	59.8616

## Sheet: Internal loads
Both own (control)							Both passive							Mixed passive							Both active							Mixed active
Low HR (s)	High HR (s)	Lactate (mmol/l)	EE (J/kg)	Low Pmet (J/kg)	High Pmet (J/kg)	Effort (0-100)	Low HR (s)	High HR (s)	Lactate (mmol/l)	EE (J/kg)	Low Pmet (J/kg)	High Pmet (J/kg)	Effort (0-100)	Low HR (s)	High HR (s)	Lactate (mmol/l)	EE (J/kg)	Low Pmet (J/kg)	High Pmet (J/kg)	Effort (0-100)	Low HR (s)	High HR (s)	Lactate (mmol/l)	EE (J/kg)	Low Pmet (J/kg)	High Pmet (J/kg)	Effort (0-100)	Low HR (s)	High HR (s)	Lactate (mmol/l)	EE (J/kg)	Low Pmet (J/kg)	High Pmet (J/kg)	Effort (0-100)
504.9	101.8	1.2	1733.22	1598.47	134.748	17	421.639	203.155	2	1749.68	1535.74	213.947	5	517.095	65.5949	0.9	1796.7	1561.5	235.202	14	581.894	33.1458	1.3	1663.75	1461.93	201.828	5	509.331	107.5	1.2	1914.31	1633.83	280.483	15
605.1	14.7	1.4	1725.64	1457.05	268.594	5	538.595	78.3356	2.5	2465.54	1763.89	701.651	22	610	0	1.1	1539.39	1312.46	226.93	9	656.745	0	1.1	1578.54	1522.52	56.0206	6	612.053	0	1.1	1719.3	1474.46	244.847	13
400.6	219.1	2.9	2108.95	1848.67	260.279	57	125.815	506.046	3.4	1816.01	1443.34	372.676	85	352.461	243.866	2.5	2005.67	1763.38	242.291	51	292.241	314.637	2	1604.9	1514.95	89.9478	50	290.449	316.329	2.7	1719.11	1528.28	190.834	75
342.2	277.4	1.2	1613.95	1487.98	125.97	50	152.59	464.34	1.6	2208.94	1903.56	305.375	85	214.602	387.697	0.7	2158.91	1723.91	434.999	76	390.285	266.461	0.8	2147.85	1908.33	239.52	60	268.352	353.655	1.3	2014.94	1790.68	224.259	76
470.7	129	2.4	1631.95	1448.56	183.391	12	324.889	272.134	3.8	1747.12	1532.65	214.466	49	495	114.567	2.7	2018.12	1651.95	366.174	48	587.965	13.9352	1.7	1809.78	1630.35	179.424	65	302.394	304.583	3.2	1786.33	1620.85	165.476	52
67	505.7	3.3	1814.49	1577.67	236.814	13	487.931	138.854	2.5	2252.48	1805.02	447.458	20	143.532	455.78	2.1	2075.83	1678.98	396.847	37	289.553	310.356	1.4	2003.76	1663.82	339.936	42	140.546	456.477	2.3	1847.93	1660.46	187.469	28
518.7	101.1	1.5	1520.22	1394.71	125.516	43	366.296	265.565	3	1850.11	1583.3	266.809	43	458	144.727	1.8	1381.92	1278.1	103.815	53	448.613	158.363	1.5	1299.42	1178.33	121.088	52	508.435	103.519	1.7	1740.8	1384.52	356.282	64
541.5	73.3	1.8	1925.99	1553.5	372.488	12	607.972	18.8125	1.3	1551.93	1243.12	308.807	9	597	2.58796	1.2	1866.95	1587.79	279.162	14	589.259	10.6505	1.2	1743.68	1446.72	296.959	27	590.653	21.3009	1.6	1899.06	1588.21	310.854	13
109.9	509.8	2.7	1646.7	1540.28	106.415	21	143.831	477.977	2.7	2282.26	1960.83	321.43	32	323	275.12	2.1	1791.34	1637.7	153.634	24	258.199	353.755	2.4	1807.59	1596.21	211.381	38	269.148	352.66	2.6	1763.04	1585.28	177.758	33
400	210	0.7	1255.4	1173.02	82.3767	8	142.438	482.456	2	1620.35	1488.1	132.252	11	249.44	352.062	1	1593.64	1413.5	180.146	6	287.065	330.861	1.2	1654.3	1549.57	104.733	6	298.113	298.91	1.1	1463.56	1425.91	37.6441	8
498.5	101.3	1.4	1310.7	1197.48	113.218	31	393.37	203.553	1.8	1658.45	1281.42	377.023	58	454.685	114.269	1.9	1571.22	1437.63	133.591	67	602.1	0	1.2	1161.98	1108.99	52.9846	42	563.778	53.1528	1.5	1648.2	1428.97	219.232	39
337.9	281.8	1.5	2662.49	2163.77	498.72	6	230.428	391.479	1.4	2093.49	1793.02	300.467	10	387.896	193.201	1.7	2454.08	1858.21	595.866	20	380.829	231.125	1.9	2500.87	2068.95	431.92	12	417.657	194.296	1.2	1993.17	1716.7	276.469	42

## Sheet: Technical-tactical actions
Both own (control)												Both passive												Mixed passive												Both active												Mixed active
1st Service (%)	Double faults (n)	Ground strokes (n)	Forehands (%)	Backhands (%)	Volleys (%)	Winners (%)	Errors (%)	Zone A (%)	Zone B (%)	Zone C (%)	Zone D (%)	1st Service (%)	Double faults (n)	Ground strokes (n)	Forehands (%)	Backhands (%)	Volleys (%)	Winners (%)	Errors (%)	Zone A (%)	Zone B (%)	Zone C (%)	Zone D (%)	1st Service (%)	Double faults (n)	Ground strokes (n)	Forehands (%)	Backhands (%)	Volleys (%)	Winners (%)	Errors (%)	Zone A (%)	Zone B (%)	Zone C (%)	Zone D (%)	1st Service (%)	Double faults (n)	Ground strokes (n)	Forehands (%)	Backhands (%)	Volleys (%)	Winners (%)	Errors (%)	Zone A (%)	Zone B (%)	Zone C (%)	Zone D (%)	1st Service (%)	Double faults (n)
0.733333	1	57	0.534483	0.448276	0.0172414	0.0175439	0.333333	0.362069	0.293103	0.293103	0.0517241	0.703704	1	102	0.705882	0.294118	0	0.00980392	0.166667	0.401961	0.196078	0.372549	0.0294118	0	0.923077	34	0.617647	0.352941	0.0294118	0.0882353	0.147059	0.176471	0.205882	0.5	0.117647	0.741935	2	54	0.518519	0.444444	0.037037	0.111111	0.259259	0.351852	0.351852	0.277778	0.0185185	0.722222	1
0.709677	4	40	0.425	0.575	0	0.125	0.325	0.4	0.3	0.3	0	0.708333	0	107	0.420561	0.560748	0.0186916	0.0280374	0.130841	0.401869	0.383178	0.186916	0.0280374	0	0.857143	19	0.368421	0.631579	0	0.0526316	0.315789	0.210526	0.421053	0.315789	0.0526316	0.705882	3	23	0.391304	0.521739	0.0869565	0.130435	0.73913	0.434783	0.304348	0.26087	0	0.866667	0
0.7	4	48	0.653061	0.326531	0.0204082	0.0625	0.229167	0.408163	0.306122	0.22449	0.0612245	0.681818	1	145	0.655172	0.337931	0.00689655	0.0206897	0.0758621	0.324138	0.282759	0.358621	0.0344828	0	0.785714	31	0.612903	0.387097	0	0.0322581	0.16129	0.16129	0.258065	0.580645	0	0.625	2	53	0.603774	0.358491	0.0377358	0.0943396	0.245283	0.339623	0.339623	0.301887	0.0188679	0.666667	0
0.709677	4	40	0.425	0.575	0	0.125	0.325	0.4	0.3	0.3	0	0.708333	0	107	0.420561	0.560748	0.0186916	0.0280374	0.130841	0.401869	0.383178	0.186916	0.0280374	0	0.8	25	0.48	0.52	0	0.08	0.48	0.52	0.16	0.32	0	0.705882	3	23	0.391304	0.521739	0.0869565	0.130435	0.73913	0.434783	0.304348	0.26087	0	0.666667	1
0.71875	2	47	0.574468	0.425532	0	0.0638298	0.340426	0.276596	0.319149	0.361702	0.0425532	0.772727	2	137	0.510949	0.489051	0	0.0145985	0.0875912	0.357664	0.40146	0.240876	0	0	0.8	30	0.566667	0.433333	0	0.0333333	0.166667	0.366667	0.1	0.533333	0	0.675676	5	29	0.482759	0.517241	0	0.137931	0.551724	0.448276	0.275862	0.241379	0.0344828	1	0
0.666667	2	60	0.683333	0.316667	0	0.0666667	0.233333	0.316667	0.3	0.333333	0.05	0.65625	4	66	0.439394	0.560606	0	0.0454545	0.212121	0.287879	0.242424	0.409091	0.0606061	2	0.666667	25	0.52	0.44	0.04	0	0.12	0.08	0.28	0.52	0.12	0.638889	5	38	0.605263	0.368421	0.0263158	0.0789474	0.394737	0.263158	0.289474	0.447368	0	0.75	1
0.7	4	48	0.653061	0.326531	0.0204082	0.0625	0.229167	0.408163	0.306122	0.22449	0.0612245	0.681818	1	145	0.655172	0.337931	0.00689655	0.0206897	0.0758621	0.324138	0.282759	0.358621	0.0344828	1	0.6	31	0.677419	0.322581	0	0	0.0967742	0.322581	0.225806	0.419355	0.0322581	0.625	2	53	0.603774	0.358491	0.0377358	0.0943396	0.245283	0.339623	0.339623	0.301887	0.0188679	0.625	2
0.666667	2	60	0.683333	0.316667	0	0.0666667	0.233333	0.316667	0.3	0.333333	0.05	0.65625	4	66	0.439394	0.560606	0	0.0454545	0.212121	0.287879	0.242424	0.409091	0.0606061	1	0.705882	26	0.615385	0.384615	0	0.0384615	0.192308	0.153846	0.0384615	0.730769	0.0769231	0.638889	5	38	0.605263	0.368421	0.0263158	0.0789474	0.394737	0.263158	0.289474	0.447368	0	0.611111	0
0.657143	1	70	0.328571	0.671429	0	0.0428571	0.242857	0.385714	0.314286	0.285714	0.0142857	0.8	0	169	0.467456	0.532544	0	0.00591716	0.0887574	0.420118	0.260355	0.301775	0.0177515	1	0.769231	53	0.396226	0.603774	0	0	0.113208	0.45283	0.207547	0.320755	0.0188679	0.735294	2	74	0.486486	0.513514	0	0.0675676	0.243243	0.418919	0.310811	0.256757	0.0135135	0.666667	1
0.733333	1	57	0.534483	0.448276	0.0172414	0.0175439	0.333333	0.362069	0.293103	0.293103	0.0517241	0.703704	1	102	0.705882	0.294118	0	0.00980392	0.166667	0.401961	0.196078	0.372549	0.0294118	1	0.769231	26	0.346154	0.653846	0	0.0384615	0.230769	0.269231	0.384615	0.346154	0	0.741935	2	54	0.518519	0.444444	0.037037	0.111111	0.259259	0.351852	0.351852	0.277778	0.0185185	0.666667	1
0.71875	2	47	0.574468	0.425532	0	0.0638298	0.340426	0.276596	0.319149	0.361702	0.0425532	0.772727	2	137	0.510949	0.489051	0	0.0145985	0.0875912	0.357664	0.40146	0.240876	0	0	0.875	37	0.513514	0.486486	0	0.027027	0.135135	0.0540541	0.351351	0.486486	0.108108	0.675676	5	29	0.482759	0.517241	0	0.137931	0.551724	0.448276	0.275862	0.241379	0.0344828	0.684211	1
0.657143	1	70	0.328571	0.671429	0	0.0428571	0.242857	0.385714	0.314286	0.285714	0.0142857	0.8	0	169	0.467456	0.532544	0	0.00591716	0.0887574	0.420118	0.260355	0.301775	0.0177515	1	0.692308	45	0.422222	0.577778	0	0	0.0666667	0.266667	0.2	0.466667	0.0666667	0.735294	2	74	0.486486	0.513514	0	0.0675676	0.243243	0.418919	0.310811	0.256757	0.0135135	0.666667	1
[truncated: 10 more columns]

## Sheet: Activity profile
Both own (control)						Both passive						Mixed passive						Both active						Mixed active
Number rallies (n)	Strokes per rally (n)	Rally duration (s)	Rest time (s)	W:R	Effective time (%)	Number rallies (n)	Strokes per rally (n)	Rally duration (s)	Rest time (s)	W:R	Effective time (%)	Strokes per rally (n)	Rally duration (s)	Rest time (s)	W:R	Effective time (%)	Number rallies (n)	Strokes per rally (n)	Rally duration (s)	Rest time (s)	W:R	Effective time (%)	Number rallies (n)	Strokes per rally (n)	Rally duration (s)	Rest time (s)	W:R	Effective time (%)	Number rallies (n)
21	4.80952	7.37429	22.399	3.03745	25.6884	18	7.72222	13.4144	22.5341	1.67984	38.6621	21	5	8.12381	20.209	2.48763	29.6809	21	4.33333	6.52762	22.504	3.44751	22.2576	21	4.33333	6.52286	22.505	3.45018	22.2413
18	3.94444	5.40667	30.3776	5.61855	15.8569	17	8.35294	13.7706	23.95	1.73921	37.9232	25	3.88	5.2064	19.9058	3.82334	21.4114	21	3	3.68381	28.465	7.72706	11.7938	23	3.56522	4.96087	22.72	4.57984	18.3689
17	4.70588	7.02588	28.6913	4.08365	19.5572	14	12.2143	22.1157	24.6246	1.11344	49.1663	19	5.15789	8.04	25.6378	3.18878	24.8698	18	4.77778	6.83556	27.3071	3.99486	20.463	16	5.6875	9.2925	29.9733	3.22554	24.5484
18	3.94444	5.40667	30.3776	5.61855	15.8569	17	8.35294	13.7706	23.95	1.73921	37.9232	25	3.88	5.2064	19.9058	3.82334	21.4114	21	3	3.68381	28.465	7.72706	11.7938	23	3.56522	4.96087	22.72	4.57984	18.3689
21	4.09524	5.88762	23.211	3.94234	21.0322	14	11.6429	19.6186	22.2462	1.13393	46.4423	24	4.41667	6.36917	19.8426	3.11542	24.7827	20	3.25	4.086	26.32	6.44151	13.6446	26	4.61538	7.52692	16.5008	2.19224	32.1759
18	5.11111	7.49444	27.2765	3.63956	22.0238	17	5.70588	8.85176	28.1112	3.17578	24.1185	18	4.44444	6.31222	29.14	4.61644	18.5544	18	4	5.23889	28.5047	5.44098	15.6603	22	4.13636	5.51727	21.999	3.9873	20.3426
17	4.70588	7.02588	28.6913	4.08365	19.5572	14	12.2143	22.1157	24.6246	1.11344	49.1663	19	5.15789	8.04	25.6378	3.18878	24.8698	18	4.77778	6.83556	27.3071	3.99486	20.463	16	5.6875	9.2925	29.9733	3.22554	24.5484
18	5.11111	7.49444	27.2765	3.63956	22.0238	17	5.70588	8.85176	28.1112	3.17578	24.1185	18	4.44444	6.31222	29.14	4.61644	18.5544	18	4	5.23889	28.5047	5.44098	15.6603	22	4.13636	5.51727	21.999	3.9873	20.3426
20	5.35	7.537	24.48	3.24798	24.4763	16	12.5625	23.4475	16.1973	0.690791	60.6937	17	6.94118	12.12	24.2975	2.00474	33.1734	23	5	6.75913	20.4109	3.01975	25.4644	18	7.83333	13.1156	22.0694	1.68269	38.6219
21	4.80952	7.37429	22.399	3.03745	25.6884	18	7.72222	13.4144	22.5341	1.67984	38.6621	21	5	8.12381	20.209	2.48763	29.6809	21	4.33333	6.52762	22.504	3.44751	22.2576	21	4.33333	6.52286	22.505	3.45018	22.2413
21	4.09524	5.88762	23.211	3.94234	21.0322	14	11.6429	19.6186	22.2462	1.13393	46.4423	24	4.41667	6.36917	19.8426	3.11542	24.7827	20	3.25	4.086	26.32	6.44151	13.6446	26	4.61538	7.52692	16.5008	2.19224	32.1759
20	5.35	7.537	24.48	3.24798	24.4763	16	12.5625	23.4475	16.1973	0.690791	60.6937	17	6.94118	12.12	24.2975	2.00474	33.1734	23	5	6.75913	20.4109	3.01975	25.4644	18	7.83333	13.1156	22.0694	1.68269	38.6219
